# Supplementary material for: Epiregulin as an Alternative Ligand for Leptin Receptor Alleviates Glucose Intolerance without Change in Obesity
Source: Cells. 2022 Jan 26;11(3):425. doi: 10.3390/cells11030425 (PMC8834548; doi:10.3390/cells11030425)
Supplement: Supplementary file 1 [file cells-11-00425-s001.zip]

Archive with 1 entries (1 files):
- cells-1541961-supplementary.pdf
